# Supplementary material for: Open-Source Joystick Manipulandum for Decision-Making, Reaching, and Motor Control Studies in Mice
Source: eNeuro. 2020 Mar 24;7(2):ENEURO.0523-19.2020. doi: 10.1523/ENEURO.0523-19.2020 (PMC7131984; doi:10.1523/ENEURO.0523-19.2020)
Supplement: Extended Data 2 — Online and offline joystick code. Online and offline code can be found at the Yttri Lab GitHub (https://github.com/YttriLab/Joystick). “Arduino Code” contains sketches to run the basic center-out reaching task, the VAO task, the reaction time task, and the directional-dependent two-armed bandit task. All tasks are capable of tracking real-time joystick position and allow for experimenter defined control of task parameters. The folder also includes code to flush fluid delivery lines for cleaning. Supplied in “Processing Code” is a sketch that can be used to visualize real-time joystick position as well as task performance and variables for the basic center-out reaching task. “MATLAB Code” contains the main offline analysis code (JSAnalysis.m) for the basic center-out reaching task, which collects data pertaining to task performance as well as reach kinematics. This folder also includes accessory analysis functions and a function (SavemicroSDData.m) to save and name data collected from the joystick. Download Extended Data 2, ZIP file. [file enu-eN-OTM-0523-19-s04.zip › JS-Manual-master/MATLAB Code/SavemicroSDData.m]

%%%%%%%%%%%%%%%%%%%%%%%%%%%%%%%%%%%%%%%%%%%%%%%%%%%%%%%%%%%%%%%%%%%%%%%%%%%%%%%%%%%%%%%%%%%%%%%%%%%%%%%%%%%%%%%%%%%%%%%%%%%%%%%
%
% This function takes in mouse name as the primary argument and will save the file with the current time and date.
% The function asks the user to confirm the data was just collected otherwise asks for the time when the data was collected.
% The data will be saved to all paths provided within a MouseName folder. If there is no folder, it will be created. 
% A variable argument of �mm/dd/yy hh:mm:ss� can be added to use the given time and date to name the file. 
% The file is deleted following copying.
%
% %%%
%%%%%%%%%%%%%%%%%%%%%%%%%%%%%%%%%%%%%%%%%%%%%%%%%%%%%%%%%%%%%%%%%%%%%%%%%%%%%%%%%%%%%%%%%%%%%%%%%%%%%%%%%%%%%%%%%%%%%%%%%%%%%%%

function [] = SavemicroSDData(MouseName,varargin)
%%%%%%%%%%%%%%%%%%%%%%%%%%%%%%%%%%%%%%%%%%%%%%%%%%%%%%%%%%%%%%%%%
% UPDATE BELOW
%%%%%%%%%%%%%%%%%%%%%%%%%%%%%%%%%%%%%%%%%%%%%%%%%%%%%%%%%%%%%%%%%
%%%%%%%%%%%%%%%%%%%%%%%%%%%%%%%%%%%%%%%%%%%%%%%%%%%%%%%%%%%%%%%%%
%set directory paths where you want the data to be saved
DirNames = {'Refurb', 'NDrive'};
Directory = 'C:\Users\Yttri Lab\Documents\MATLAB\DATA'; %local
NDirectory = 'N:\yttri-lab\Data Transfer\241_SDData'; %server
%%%%%%%%%%%%%%%%%%%%%%%%%%%%%%%%%%%%%%%%%%%%%%%%%%%%%%%%%%%%%%%%%
%%%%%%%%%%%%%%%%%%%%%%%%%%%%%%%%%%%%%%%%%%%%%%%%%%%%%%%%%%%%%%%%%
% UPDATE ABOVE
%%%%%%%%%%%%%%%%%%%%%%%%%%%%%%%%%%%%%%%%%%%%%%%%%%%%%%%%%%%%%%%%%
%%%%%%%%%%%%%%%%%%%%%%%%%%%%%%%%%%%%%%%%%%%%%%%%%%%%%%%%%%%%%%%%%

locs = {Directory NDirectory};

SDdata = 'E:\'; %set this to match your drive for the SD card reader

d = dir(SDdata); if isempty(d); fprintf('\nThere is no SD card inserted.\nThe function has been terminated...\n\n'); beep; return; end

if nargin == 2
    s = varargin;
    if ~isempty(strfind(s,'-'))
        DATE = datestr(s);
        DATE(strfind(DATE,':')) = '_';
    else
        DATE = datestr(now);
        DATE(strfind(DATE,':')) = '_';
    end
else
    fprintf('\n**************************************')
    fprintf('\n**************************************')
    fprintf('\nIf you did not just collect this data type the date and time in the following format:\n\nmm/dd/yy hh:mm:ss\nbest guess on time...\n\n...else hit enter\n')
    fprintf('**************************************\n')
    fprintf('**************************************\n\n')
    s = input('','s');
    if contains(s,'/')
        fprintf('\nRunning fx with %s.\n\n',s)
        SavemicroSDData(MouseName,s);
        return;
    end
    switch s
        case 'Quit'
            return
        case ''
        otherwise
            fprintf('\nI dont know what you said.\n\nTry again, the program has been restarted\n\n')
            SavemicroSDData(MouseName)
            return
    end
    DATE = datestr(now);
    DATE(strfind(DATE,':')) = '_';
end
file = dir([SDdata filesep '*.csv']);

try
    file = file.name;
catch
    fprintf('\nThere are no CSV files on this card\nThe function has been terminated...\n\n')
    return
end

for i = 1:size(locs,2)
    DestinationDir = locs{i};
    destination  = [DestinationDir filesep MouseName];
    
    File = [[MouseName '_' DATE] '.csv'];
    a = dir(destination);
    if isempty(a)
        try
            mkdir(destination) 
        catch, 'Error using mkdir';
            fprintf('\nYou are not connected to the server.\nConnect to the server.\n\n')
            beep
            return
        end
        copyfile([SDdata file],[destination filesep File])
    else
        copyfile([SDdata file],[destination filesep File])
    end
    fprintf('\nSaved %s to %s as %s.\n\n', file, DirNames{i}, File)
end
%%
delete([SDdata file])
fprintf('\n%s has been deleted from the SD card.\n\n', file)
